# Supplementary material for: Evolutionary trends of reproductive phenotype in Cycadales: an analysis of morphological evolution in Ceratozamia
Source: Ann Bot. 2024 Apr 27;134(4):631–50. doi: 10.1093/aob/mcae058 (PMC11523635; doi:10.1093/aob/mcae058)
Supplement: mcae058_suppl_Supplementary_Figures [file mcae058_suppl_supplementary_figures.zip]

Archive with 8 entries (8 files):
- mcae058_suppl_Supplementary_Figure_S8.tif
- mcae058_suppl_Supplementary_Figure_S1.tif
- mcae058_suppl_Supplementary_Figure_S2.tif
- mcae058_suppl_Supplementary_Figure_S3.tif
- mcae058_suppl_Supplementary_Figure_S4.tif
- mcae058_suppl_Supplementary_Figure_S5.tif
- mcae058_suppl_Supplementary_Figure_S6.tif
- mcae058_suppl_Supplementary_Figure_S7.tif
