# Supplementary material for: Evolutionary trends of reproductive phenotype in Cycadales: an analysis of morphological evolution in Ceratozamia
Source: Ann Bot. 2024 Apr 27;134(4):631–50. doi: 10.1093/aob/mcae058 (PMC11523635; doi:10.1093/aob/mcae058)
Supplement: mcae058_suppl_Supplementary_Tables_S8 [file mcae058_suppl_supplementary_tables_s8.zip]

Archive with 1 entries (1 files):
- mcae058_suppl_Supplementary_Tables_S8.csv
