# Supplementary material for: Evolutionary trends of reproductive phenotype in Cycadales: an analysis of morphological evolution in Ceratozamia
Source: Ann Bot. 2024 Apr 27;134(4):631–50. doi: 10.1093/aob/mcae058 (PMC11523635; doi:10.1093/aob/mcae058)
Supplement: mcae058_suppl_Supplementary_Tables_S8 [file mcae058_suppl_supplementary_tables_s8.zip › mcae058_suppl_Supplementary_Tables_S8.csv]

	LE_O	DE_O	LPE_O	DPE_O	LES_O	AES_O	LCES_O	DCES_O	Nme_O	Nor_O	Nec_O	LE_P	DE_P	LPE_P	DPE_P	LES_P	AES_P	DCES_P	LCES_P	LPIMi_P
LE_O	1	0.786899	0.463897832	0.665773156	0.111463188	0.255825235	0.063682311	-0.002380285	0.845930902	0.694594617	0.865298023	0.714311102	0.660406278	0.071762582	0.628391377	0.734707804	0.5694405	0.227889475	0.155493283	0.602924474
DE_O	0.786899	1	0.426435208	0.544580514	-0.142461294	0.371111794	0.103159446	0.044840994	0.720392614	0.624288569	0.710616304	0.570483432	0.652712056	0.128130478	0.411281556	0.705320257	0.538870419	0.23705781	0.109090546	0.455465
LPE_O	0.463897832	0.426435208	1	0.328257481	0.049009213	0.33270415	0.170838318	-0.20369224	0.371427404	0.19190935	0.457538318	0.357098201	0.352397688	0.208511092	0.348592013	0.232986673	0.213495442	-0.001455907	0.043473047	0.245204779
DPE_O	0.665773156	0.544580514	0.328257481	1	-0.119473187	0.132005318	-0.129103814	0.037974785	0.727353201	0.584219139	0.744867848	0.748094891	0.621805958	-0.138511913	0.758144033	0.511751462	0.560883796	0.010122057	0.169003112	0.285141424
LES_O	0.111463188	-0.142461294	0.049009213	-0.119473187	1	-0.059860031	-0.042977436	-0.016300631	0.047245596	0.073449482	0.0362035	-0.127997231	-0.084201437	-0.105019205	-0.026687957	-0.168189334	-0.205269193	-0.023334859	-0.045786731	0.096895899
AES_O	0.255825235	0.371111794	0.33270415	0.132005318	-0.059860031	1	0.151591864	-0.26119838	0.025215768	-0.12315989	0.114644169	0.122000747	0.401400643	0.203608535	0.123877705	0.286089635	0.183581666	0.051952069	0.074309648	0.319443515
LCES_O	0.063682311	0.103159446	0.170838318	-0.129103814	-0.042977436	0.151591864	1	-0.003879053	0.006639097	-0.004334804	-0.035416974	-0.03035127	0.13006939	0.335042262	0.142322848	0.144727715	0.146255957	0.623645251	0.52205708	0.113850059
DCES_O	-0.002380285	0.044840994	-0.20369224	0.037974785	-0.016300631	-0.26119838	-0.003879053	1	0.228913902	0.37928176	0.084295615	0.023422222	0.084415623	-0.151153564	0.02105471	0.208010623	0.097269	0.027892329	0.079662035	0.093762869
Nme_O	0.845930902	0.720392614	0.371427404	0.727353201	0.047245596	0.025215768	0.006639097	0.228913902	1	0.859046846	0.955245605	0.720570045	0.622743592	0.109478772	0.690458068	0.72504245	0.666724288	0.176550686	0.083235306	0.509534865
Nor_O	0.694594617	0.624288569	0.19190935	0.584219139	0.073449482	-0.12315989	-0.004334804	0.37928176	0.859046846	1	0.694988967	0.481572722	0.454770329	-0.082257262	0.535706711	0.55220884	0.592048105	0.125865717	0.002845653	0.435655695
Nec_O	0.865298023	0.710616304	0.457538318	0.744867848	0.0362035	0.114644169	-0.035416974	0.084295615	0.955245605	0.694988967	1	0.793901819	0.659239992	0.16832193	0.693926474	0.741944105	0.639436676	0.159782329	0.092317128	0.493079162
LE_P	0.714311102	0.570483432	0.357098201	0.748094891	-0.127997231	0.122000747	-0.03035127	0.023422222	0.720570045	0.481572722	0.793901819	1	0.781807318	0.213268887	0.733273349	0.766085093	0.623081616	0.146591916	0.183627346	0.60611263
DE_P	0.660406278	0.652712056	0.352397688	0.621805958	-0.084201437	0.401400643	0.13006939	0.084415623	0.622743592	0.454770329	0.659239992	0.781807318	1	0.180739214	0.645686689	0.757477557	0.705557446	0.18842044	0.121359245	0.574560884
LPE_P	0.071762582	0.128130478	0.208511092	-0.138511913	-0.105019205	0.203608535	0.335042262	-0.151153564	0.109478772	-0.082257262	0.16832193	0.213268887	0.180739214	1	0.07724704	0.403199368	0.280427947	0.139007532	0.086604582	0.17156615
DPE_P	0.628391377	0.411281556	0.348592013	0.758144033	-0.026687957	0.123877705	0.142322848	0.02105471	0.690458068	0.535706711	0.693926474	0.733273349	0.645686689	0.07724704	1	0.499900564	0.529258669	0.191577912	0.161687567	0.471851727
LES_P	0.734707804	0.705320257	0.232986673	0.511751462	-0.168189334	0.286089635	0.144727715	0.208010623	0.72504245	0.55220884	0.741944105	0.766085093	0.757477557	0.403199368	0.499900564	1	0.783871513	0.215282732	0.224175063	0.598963053
AES_P	0.5694405	0.538870419	0.213495442	0.560883796	-0.205269193	0.183581666	0.146255957	0.097269	0.666724288	0.592048105	0.639436676	0.623081616	0.705557446	0.280427947	0.529258669	0.783871513	1	0.168162948	0.166826802	0.311699609
DCES_P	0.227889475	0.23705781	-0.001455907	0.010122057	-0.023334859	0.051952069	0.623645251	0.027892329	0.176550686	0.125865717	0.159782329	0.146591916	0.18842044	0.139007532	0.191577912	0.215282732	0.168162948	1	0.618532659	0.382728075
LCES_P	0.155493283	0.109090546	0.043473047	0.169003112	-0.045786731	0.074309648	0.52205708	0.079662035	0.083235306	0.002845653	0.092317128	0.183627346	0.121359245	0.086604582	0.161687567	0.224175063	0.166826802	0.618532659	1	0.097964415
LPIMi_P	0.602924474	0.455465	0.245204779	0.285141424	0.096895899	0.319443515	0.113850059	0.093762869	0.509534865	0.435655695	0.493079162	0.60611263	0.574560884	0.17156615	0.471851727	0.598963053	0.311699609	0.382728075	0.097964415	1
